# Supplementary material for: Evaluation of Antioxidant Effects of Pumpkin (Cucurbita pepo L.) Seed Extract on Aging- and Menopause-Related Diseases Using Saos-2 Cells and Ovariectomized Rats
Source: Antioxidants (Basel). 2024 Feb 16;13(2):241. doi: 10.3390/antiox13020241 (PMC10886273; doi:10.3390/antiox13020241)
Supplement: Supplementary file 1 [file antioxidants-13-00241-s001.zip]

Archive with 1 entries (1 files):
- antioxidants-2844056-supplementary.pdf
